# Supplementary material for: Phenotypic and Molecular Characteristics of Carbapenem-Resistant Acinetobacter baumannii Isolates from Bulgarian Intensive Care Unit Patients
Source: Microorganisms. 2023 Mar 29;11(4):875. doi: 10.3390/microorganisms11040875 (PMC10141887; doi:10.3390/microorganisms11040875)
Supplement: Supplementary file 1 [file microorganisms-11-00875-s001.zip]

Archive with 1 entries (1 files):
- microorganisms-2279131-supplementary.pdf
